# Supplementary material for: Clinical characteristics and survival of lung cancer patients associated with multiple primary malignancies
Source: PLoS One. 2017 Sep 28;12(9):e0185485. doi: 10.1371/journal.pone.0185485 (PMC5619777; doi:10.1371/journal.pone.0185485)
Supplement: S1 File — (XLS) [file pone.0185485.s001.xls]

## Sheet: MPMN
ID for study	Gender	Age	Smoking status	Pathology	Stage	Additional malignancies	Treatment for additional malignancies	Intervals between malignancies(years)	Family history	Occupational exposure	Overall survival (months)
1	M	47	6	Ad-Sq	II	colorectal cancer	surg	simultaneously	0	N	8
2	M	69	0	Ad	IV	tonsil cancer	radio	6	0	Y
3	F	73	0	Ad	IV	Skin	radio	0.33	0	N	2
4	F	39	0	NSCLC	IV	nasopharyngeal cancer	chemo+radio	5	mother have lung cancer	N
5	F	55	0	Ad	III	Breast cancer	surg+chemo+endocrine	2.5	0	N	12
6	M	63	60	sq	I	nasopharyngeal cancer	chemo+radio	20	sister have breast cancer	N
7	M	73	9	Ad	IV	Esophageal cancer	surg	5	0	N	12
8	M	73	8	Ad	IV	Gastric cancer	surg+radio	16	0	Y	14
9	M	75	30	sq	I	Larynx cancer	surg	8	0	N	32
10	F	79	0	Ad	IV	rectal cancer	surg	2	0	N
11	F	46	0	Ad	III	cervix cancer	cervical conization	3.5	0	Y	6
12	F	56	0	Ad	I	colorectal cancer	surg	2	0	N	27
13	F	48	0	Ad-Sq	III	Breast cancer	surg+chemo	4.5	0	N	14
14	M	73	6	SCLC	III	Gastric cancer	surg	27	0	Y	10
15	F	57	0	Ad	IV	Thyroid cancer	surg	4	0	N	18
16	M	69	9	Ad	IV	Esophageal cancer	surg+chemo+radio	16	0	N
17	M	64	45	sq	III	Gastric cancer	surg	6	0	N
18	F	66	0	Ad	I	Gastric cancer	surg+chemo	3	0	N
19	F	75	0	Ad	III	colorectal cancer	surg	2	0	N	18
20	M	75	50	Ad	II	colorectal cancer	surg	<0.08	0	N	1
21	M	76	0	Ad	Ib	epityphlon	surg	2	0	N	12
22	F	50	0	NSCLC	IV	Breast cancer	surg	6	0	N
23	F	64	0	Ad	IV	Thyroid cancer	surg	1.5	0	N	46
24	M	63	0	Ad	I	Gastric cancer	surg+chemo	2	0	N
25	F	60	0	Ad	III	Breast cancer	surg+chemo+radio	15	0	N	23
26	F	64	0	Ad	I	Thyroid cancer	surg	3	0	N
27	F	50	0	Ad	IV	Breast cancer	surg+chemo+endocrine	1.5	0	N	11
28	F	61	0	SCLC	IV	rectal cancer	surg	0.25	0	N	4
29	F	64	0	sq	III	kidney cancer	surg	4	0	N
30	M	64	0	Ad	I	kidney cancer	surg	6	0	N	41
31	M	64	30	sq	IV	Larynx cancer	surg	1	0	N
32	M	45	9.5	sq	IV	rectal cancer	surg+chemo	5	0	N
33	M	53	45	sq	III	Larynx cancer	surg	10	0	N	14
34	M	74	0	Ad	I	Gastric cancer	surg	5	0	N
35	M	61	30	SCLC	IV	colorectal cancer	surg+chemo	1	brother have lung cancer	N	17
36	M	63	32	sq	I	Esophageal cancer	surg+chemo	7	0	N	26
37	F	53	0	Ad	I	Breast cancer	surg	6	0	N
38	M	63	2	NSCLC	IV	Pelvis cancer	surg	4	0	N	15
39	F	64	0	sq	III	kidney cancer	surg	4	0	N
40	M	68	0	sq	III	Larynx cancer	surg	16	0	N
41	M	68	0	Ad	IV	colorectal cancer	surg	4	0	N
42	M	67	3	sq	IV	Larynx cancer	surg	1	0	N	15
43	M	80	120	sq	IV	colorectal cancer	chemo	11	brother have lung cancer	Y	4
44	F	72	0	Ad-Sq	III	Breast cancer	surg+chemo	10	0	N	21
45	F	45	0	Ad	IV	Breast cancer	surg	3	pancreatic cancer for brother	N	17
46	F	58	0	Ad	II	Breast cancer	surg+chemo	4	0	N	15
47	F	46	0	Ad	IV	Thyroid cancer	surg	1.5	0	N	13
48	M	58	0	Ad	Ib	colorectal cancer	surg	7	0	N	21
49	F	47	0	Ad	III	Breast cancer	surg	3	0	N	18
50	M	68	32	sq	III	Gastric cancer	surg+chemo	9	0	N	8
51	M	65	40	Ad	II	Larynx cancer	surg	11	0	N
52	M	75	36	NSCLC	II	Gastric cancer	surg	32	0	N
53	M	59	32	sq	IV	Larynx cancer	surg	7	0	N
54	F	71	0	Ad	IV	Cholecyst and Biliary ducts	surg+chemo	6	0	N	11
55	F	69	0	Ad	IV	colorectal cancer	surg+chemo	3	0	N	19
56	M	51	0	Ad-Sq	IV	liver cancer	surg	3	0	Y	1
57	M	64	0	Ad	IV	liver cancer	surg	8	0	N
58	M	59	1	Ad	I	Gastric cancer	surg+chemo	1	0	N
59	F	58	0	sq	I	Breast cancer	surg+chemo	2	0	N	29
60	F	64	0	Ad	IV	Breast cancer	surg+chemo	3	0	N	23
61	F	67	0	Ad	IIIb	Thyroid cancer	surg		0	N
62	M	55	0	Ad	Ib	kidney cancer	surg		0	N
63	F	72	0	Ad	IV	Breast cancer	surg+endocrine	5	0	N	20
64	M	82	2.5	Ad	IV	bladder cancer	surg	10	0	Y	53
65	F	71	0	Ad	IIIa	Breast cancer	surg+chemo	4.5	0	N
66	M	57	0	sq	Ib	bladder cancer	surg+chemo	2.5	litter brother have lung cancer	N
67	F	42	0	Ad	IV	cervix cancer	surg	4	0	N	12
68	M	82	0	Ad	IV	Thyroid cancer	surg	35	0	N
69	F	56	0	Ad	IV	Breast cancer	surg+chemo	6.5	0	N	12
70	M	66	5	Ad-Sq	IV	Gastric cancer	surg	8	0	N	19
71	F	58	0	carcinoma in situ	I	bladder cancer	surg	0.25	0	N	13
72	M	59	60	Ad	IV	Larynx cancer	surg	9	0	N	11
73	M	48	3	NSCLC	IIIb	colorectal cancer	surg	4	0	N	7
74	F	72	0	Ad	IV	colorectal cancer	surg+chemo	8	0	N	12
75	M	65	5	Ad	IV	Larynx cancer	surg+radio	5	0	N	10
76	M	77	0	sq	IIIa	bladder cancer	surg	0.05	0	N
77	M	62	4	Ad-Sq	IV	Larynx cancer	surg	4	0	N	1
78	M	50	40	sq	IIIa	rectal cancer	surg	5	0	N
79	M	55	9	Ad	IV	malignant sacral tumor	surg+radio	10	0	N	17
80	M	45	0	sq	IV	nasopharyngeal cancer	surg+chemo+radio	1.5	0	N	25
81	M	70	60	sq	Iib	bladder cancer	surg	0.08	0	N	9
82	M	62	40	sq	Ｉ	liver cancer	surg	0.75	0	N
83	M	78	0	sq	IV	Duodenum	surg+chemo	6	0	N	19
84	F	69	0	Ad	IV	Thyroid cancer	surg	13	0	N
85	F	62	0	Ad	IV	colorectal cancer	surg+chemo+radio	25	0	N	10
86	M	75	150	sq	IIIb	rectal cancer	surg	7	0	N
87	M	42	9	Ad	IIIa	liver cancer	interventional+r-knife	2	0	N	13
88	M	53	38	Ad	I	nasopharyngeal cancer	chemo+radio	2	breast cancer for mother	N
89	F	47	0	sq	IV	cervix cancer	surg+radio	4	0	N	9
90	F	52	0	Ad	I	Thyroid cancer	surg+radio	0.5	0	N	11
91	F	60	0	Ad	I	Breast cancer	surg+chemo+radio	2	0	N
92	M	72	40	sq	III	Gastric cancer	surg	6	0	Y	11
93	M	81	7	sq	IV	Gastric cancer	surg	12	0	N
94	M	60	40	sq	IB	Gastric cancer	surg+chemo	1	0	N
95	F	41	0	SCLC	IV	cervix cancer	surg	5	0	N	9
96	M	59	0	sq	IIIb	Larynx cancer	surg+radio	7	0	N	18
97	M	81	9.5	SCLC	IV	bladder cancer	surg	5	0	N	20
98	M	81	2	sq	IIIb	Gastric cancer	surg+chemo	22	0	Y	6
99	M	76	50	sq	IV	Gastric cancer	surg	10	0	N	10
100	M	64	20	NSCLC	IV	colorectal cancer	surg	12	0	N	7
101	F	79	0	NSCLC	IV	Uterus	surg	10	0	N	10
102	M	69	0	Ad	IV	rectal cancer	surg	3	0	N
103	M	75	50	NSCLC	IIIa	rectal cancer	surg	13	0	N
104	M	74	30	SCLC	IIIa	Gastric cancer	surg	8	0	N
105	M	73	44	Ad	Ib	Gastric cancer	surg	6	0	N
106	M	65	8	Ad	IV	nasopharyngeal cancer	chemo+radio	3	0	N	9
107	F	57	0	Ad	IV	Breast cancer、kidney cancer、tongue cancer	surg+chemo	14 year breast cancer,5 year kidney cancer, 4 year tongue cancer	0	N	8
108	M	78	0	Ad	Ib	rectal cancer	surg+chemo	10	0	N	56
109	M	79	0	Ad	IV	kidney cancer	surg	5	0	N
110	M	68	30	poor differentiated	IV	Gastric cancer	surg	4	0	N	10
111	F	41	0	Ad	IV	Ovary	surg+chemo	11	0	N	13
112	F	61	0	Ad	Ib	Breast cancer	surg	5	0	N	23
113	F	61	0	Ad	IV	cervix cancer	surg+radio		0	N	13
114	M	67	0	sq	IIIb	Gastric	surg	0.13	0	N	13
115	M	71	0	sq	Ib	Gastric cancer	surg	10	0	N
116	F	72	0	Ad-Sq	IIIB	Breast cancer	surg+chemo+radio	40	0	N
117	F	69	7.5	sq	IV	rectal cancer	surg	3	0	N	14
118	F	59	0	Ad	IV	Breast cancer	surg+chemo+radio	20	0	N
119	F	61	0	Ad	Ib	Breast cancer	surg	10	0	N	10
120	M	48	30	Ad	Ib	Kidney cancer	surg	5	0	N	36
121	M	72	100	Ad	IIIa	colorectal cancer	surg	5	0	N
122	F	76	0	Ad	IV	Breast cancer	surg	2	little brother have lung cancer, son have lung cancer	N
123	M	28	0	sq	IV	nasopharyngeal cancer	chemo+radio	4	esophageal cancer for father	N	8
124	M	56	0	Ad-Sq	IIIa	Breast cancer	surg+chemo	9	0	N
125	M	57	30	Ad-Sq	Ib	colorectal cancer	surg	4	0	N
126	F	77	0	Ad	IIIb	rectal cancer、pancreatic cancer	surg	rectal for 16 year, pancreatic for 6 year	0	Y
127	M	73	0	Ad	IIIb	rectal cancer	surg	5	0	N
128	F	46	0	sq	IIIa	cervix cancer	surg+chemo+radio	2	0	N
129	F	42	0	sq	IIIb	cervix cancer	surg+radio	1	0	N	7
130	F	33	0	Ad-Sq	IIIb	Breast cancer	surg+chemo+radio	8	father have lung cancer, mother have liver cancer	N
131	M	51	0	NSCLC	IV	rectal cancer	surg	2	0	N
132	F	51	0	NSCLC	IV	rectal cancer	surg	2	0	N	9
133	M	66	5	Ad	IV	colorectal cancer	surg+chemo	8	0	N	10
134	M	77	120	sq	IIIb	rectal cancer	surg	3	mother have lung cancer	N
135	M	59	0	Ad	Iia	liver	surg	0.17	0	N	10
136	M	80	0	Ad	IV	Gastric cancer	surg	11	0	N	5
137	F	83	0	sq	IV	Larynx cancer	surg	3	0	N	8
138	F	71	0	sq	Iib	Larynx cancer	surg	21	0	N
139	M	59	30	Sarcoma	II	kidney cancer	surg		0	N
140	M	74	9	Ad	IIIa	bladder cancer	surg	11	0	N	9
141	F	53	0	Ad	IV	Larynx cancer	surg	10	0	N
142	F	70	0	Ad	IV	Breast cancer、Uterus	surg	uterus for 10, breast cancer for 8	0	N
143	F	70	0	Ad	IV	Breast cancer	surg+radio	10	0	N	29
144	F	54	0	Ad	IIIa	rectal cancer	surg	2.5	0	N	10
145	M	76	50	NSCLC	IIIa	bladder cancer	surg	2.5	0	N
146	M	74	2	sq	IIIa	Gastric cancer	surg	5.5	0	Y	8
147	M	70	90	Ad-Sq	IV	Gastric cancer	surg	4	0	N	9
148	M	70	34	Ad	IV	bladder cancer	surg	9	0	N	16
149	M	53	8.5	NSCLC	IV	liver	interventional	0.17	0	N	11
150	M	75	3	Ad	IV	Esophageal cancer	surg	9	0	N
151	F	67	0	sq	IIIa	kidney cancer	surg	3	0	N	9
152	F	74	0	NSCLC	IV	rectal cancer	surg+radio	8	0	N
153	M	67	4	sq	IIIb	Gastric cancer	surg	3	0	N
154	M	55	0	Ad-Sq	IIIb	liver cancer	surg	5	0	N	9
155	M	74	75	sq	IIIb	Gastric cancer	surg	1	0	N
156	M	69	30	Ad	IV	Larynx cancer	surg	7	0	N	19
157	M	69	0	sq	Ib	Esophageal cancer	surg	5	0	N	13
158	M	59	0	Ad-Sq	IV	Thyroid cancer	surg	1.5	0	N	7
159	M	60	35	sq	IIIb	rectal cancer	surg+chemo	6	0	N	18
160	M	63	0	sq	IV	Larynx cancer	surg	6	0	Y	10
161	F	54	0	Ad	IV	Breast cancer	surg+chemo	9	0	Y	11
162	M	75	60	sq	IIIa	Gastric cancer	surg	24	0	N	10
163	M	60	45	sq	IIIb	Gastric cancer	surg	5	0	N	10
164	M	56	6	NSCLC	IV	rectal cancer	surg	3	0	Y	17
165	F	61	0	Ad	IV	Breast cancer	surg	10	0	N	6
166	M	80	3	sq	IIIb	Larynx cancer	surg	19	0	Y	9
167	F	80	0	Ad	IV	Breast cancer	surg	9	0	N	10
168	F	79	0	Ad	IV	bladder cancer、pancreatic cancer	surg+radio	23	0	N
169	M	69	7	NSCLC	IV	rectal cancer	surg	3	0	N	13
170	M	54	4	Ad	IV	Larynx cancer	surg+radio	8	0	N
171	F	46	0	Sarcoma of smoth muscle	Ib	Breast cancer	surg	9	0	N	6
172	M	68	180	sq	Ib	Larynx cancer	surg	10	0	N	14
173	F	59	0	Ad	IV	Breast cancer	surg	10	0	N
174	F	69	0	Ad	IIIa	Breast cancer	surg+chemo	8	0	N	9
175	M	72	12	Ad	IIIa	kidney cancer	surg	18	0	N
176	M	75	30	Ad	IIIb	Gastric cancer	surg	12	0	N	22
177	F	49	0	Ad	I	Uterus	surg+chemo+radio	0.5	0	N	6
178	M	68	0	Ad-Sq	IV	Lymphoma	chemo+radio	5	sister have uterus cancer	N	8
179	M	81	15	Ad	IV	rectal cancer	surg+chemo	2	0	N	2
180	M	72	0	Sq	IIIb	colorectal cancer	surg+chemo	15	0	N
181	M	65	3	Sq	IIIb	liver cancer	surg+chemo	2.5	0	N
182	F	49	0	Ad	Ib	cervix cancer	surg+chemo+radio	7	0	N	9
183	F	52	0	Ad	II	Breast cancer	surg+chemo	8	0	N	11
184	M	73	14	Sq	IV	rectal cancer	surg	7	0	N	8
185	M	76	70	Sq	Iib	Larynx cancer	radio	10	son have gastric cancer	N
186	F	77	0	Ad	IV	rectal cancer	surg+chemo	12	0	N
187	M	77	60	Sq	IV	bladder cancer	surg	11	0	N
188	M	73	1	Sq	Ib	Gastric cancer	surg	15	0	N
189	M	49	0	SCLC	III	Lymphoma	surg+chemo	12	0	N	18
190	M	74	50	Sq	IIIa	bladder cancer	surg+chemo	5	0	N	9
191	M	76	2	Sq	IV	rectal cancer	surg	7	0	N
192	M	59	0	Sq	III	HD	chemo	simultaneously	0	N	11
193	F	82	0	Ad	IV	Breast cancer、Uterus	surg+chemo	breast cancer for 11, uterus for 10	0	N	8
194	M	64	24	SCLC	IV	nasopharyngeal cancer	radio	6	father have lung cancer	N
195	M	61	0	Sq	IV	rectal cancer	surg+chemo	4	0	N	15
196	F	81	0	Ad-Sq	II	rectal cancer	surg	30	0	N
197	M	53	3	Ad	IV	rectal cancer	surg+chemo	4	0	Y
198	M	59	80	Sq	III	Esophageal cancer	surg+chemo	4	0	N
199	M	71	0	Ad	IV	rectal cancer	surg	7	0	N
200	F	52	0	Ad	I	rectal cancer	surg+chemo+radio	2	0	N
201	F	73	0	Ad	IV	Breast cancer	surg	20	0	N
202	M	57	0	Sq	IV	Larynx cancer	radio	1	mother have breast cancer	N
203	M	53	0	Ad	III	rectal cancer	surg+chemo	5	0	N
204	M	52	18	Sq	IV	rectal cancer	surg+chemo	7	0	N
205	M	73	0	Ad	IV	liver cancer	surg	3	0	N	17
206	M	59	16	Sq	Ib	Larynx cancer	surg	5	0	N
207	M	57	5	MALT	IV	nasopharyngeal cancer			0	N	18
208	F	65	0	Ad-Sq	IIIb	Breast cancer	surg	5	0	N
209	M	73	26	Sq	IIIb	rectal cancer	surg	13	0	N
210	F	48	0	Ad-Sq	Ib	Breast cancer	surg	2	breast cancer for little sister	N	8
211	M	77	0	Sq	IV	Larynx cancer	surg	8	0	N
212	M	76	0	Sq	IIIb	rectal cancer	surg	3	0	N
213	F	52	0	Ad	IV	Breast cancer	surg	9	0	N	24
214	M	67	0	NSCLC	IV	Esophageal cancer	surg+chemo+radio	1.5	0	Y	32
215	M	74	0	Ad	IIIb	Pelvis cancer	surg	8	0	Y	27
216	M	72	4	Ad	IIIb	Gastric cancer	surg	10	0	N
217	M	73	0	NSCLC	Ib	Larynx cancer	surg	5	0	N
218	M	86	120	Sq	IV	rectal cancer	surg	17	0	N	7
219	M	76	50	poor differentiated	IIIb	Gastric cancer	surg	4	0	N	4
220	M	60	0	Ad	IV	colorectal cancer	surg+chemo	14	0	N	10
221	F	68	0	Sq	IIIb	Gastric cancer	surg	3	0	N
222	M	47	0	Ad	IIIb	rectal cancer	surg	8	0	Y	21
223	F	42	0	Ad	IV	Breast cancer	surg+chemo	4	0	N	8
224	M	76	0	Ad	IV	Cholecyst and Biliary ducts	surg	3	0	N	14
225	F	68	0	Sq	Ib	Breast cancer	surg		0	N
226	M	72	0	Sq	IV	Gastric cancer	surg	10	gastric cancer for father	N
227	F	51	0	Ad-Sq	IV	Breast cancer	surg+chemo+radio	6	0	N
228	F	78	0	Sq	Iib	nasopharyngeal cancer 、Breast cancer	surg+chemo+radio	nasopharygeal cancer for 8, breast cancer for 6	0	N
229	M	82	30	NSCLC	IIb	bladder cancer	surg	2	0	N	14
230	M	47	40	Ad	IV	Gastric cancer	surg	13	0	N	20
231	M	75	45	Sq	IIIa	Gastric cancer	surg	9	0	N	16
232	F	64	0	NSCLC	IIIb	Breast cancer	surg	4	0	N
233	F	76	0	Ad	IV	rectal cancer、thyroid cancer	surg+chemo		father have gastric cancer, mother have breast cancer	N
234	M	73	0	Ad	Ib	rectal cancer	surg+chemo	5	0	N
235	F	55	0	Ad	IV	Uterus	surg	1	0	N	6
236	F	77	0	Ad	Ib	Breast cancer	surg	15	0	N	36
237	M	70	0	Sq	IV	Thyroid cancer	surg	3	0	N
238	F	61	0	Ad	IV	Thyroid cancer	surg	13	0	N
239	M	80	5	Sq	Ib	Gastric cancer	surg+chemo	2	0	N
240	M	77	24	SCLC	IIIa	Esophageal cancer	surg	13	0	N	6
241	M	49	40	Ad	IV	rectal cancer	surg	7	0	N	26
242	F	52	0	Ad	IV	Breast cancer	surg+chemo+radio	7	0	N	12
243	F	49	0	Ad	Ia	colorectal cancer	surg	0.16	0	N
244	M	76	50	Sq	IV	Pelvis cancer	surg+chemo	5	0	N
245	M	70	40	Sq	Ib	Larynx cancer	radio	4	sister have colorectal cancer	Y	8
246	M	74	50	Sq	IV	Larynx cancer	surg+radio	3	0	N
247	F	68	0	Ad	Ib	Breast cancer	surg+chemo	2	0	N
248	F	61	0	Ad	Ia	Breast cancer、Thyroid cancer	surg	breast cancer 16, thyroid cancer for 8	0	N	10
249	M	60	50	SCLC	IIIb	Gastric cancer	surg+chemo	2	0	N	8
250	M	74	60	Sq	IV	bladder cancer	surg+chemo	3	0	N	6
251	M	51	0	Ad	IIIb	liver cancer	surg	3	father have rectal cancer	N	6
252	M	70	70	NSCLC	IIIb	Larynx cancer	surg	7	0	N	8
253	M	70	50	Ad-Sq	IIIb	Larynx cancer	surg+radio	6	0	N	19
254	M	60	45	Ad	IIIb	Larynx cancer	surg	13	0	N
255	F	63	0	NSCLC	II	Esophageal cancer	surg	5	0	N	6
256	F	41	0	NSCLC	IV	colorectal cancer	surg+chemo	6	0	N	4
257	M	35	0	Ad-Sq	Ib	liver cancer	surg	1.5	0	N	29
258	F	84	0	NSCLC	IIIa	Gastric cancer	surg	5	0	N
259	M	65	67.5	Ad	Iia	Breast cancer	surg	11	Gastric cancer for sister	N	10
260	M	54	45	Ad		Larynx cancer	surg+radio	3	0	N
261	M	77	18	Sq	IIIa	Larynx cancer	surg+chemo+radio	10	0	N	18
262	M	55	34	poor differentiated	IIIb	Larynx cancer	surg+radio	6	0	N	7
263	M	62	28	Ad	IV	rectal cancer	surg+chemo+radio	2	0	Y	11
264	M	77	40	Sq	Iib	Esophageal cancer	surg+chemo	5	0	N
265	M	68	6	Ad	IV	colorectal cancer	surg	9	0	N	25
266	M	77	7	Sq	IIIb	Gastric cancer	surg	10	0	N
267	M	72	40	Sq	IV	Larynx cancer	surg	4	0	N	9
268	M	65	8	Ad	Iib	colorectal cancer	surg	7	0	N	23
269	M	68	40	Ad	Iib	rectal cancer	surg+chemo	8	0	N	5
270	M	49	28	Sarcoma	Ib	epiglottis	surg	5	0	N
271	M	32	0	Sq	IIIb	nasopharyngeal cancer	chemo+radio	6	gastric cancer for brother	N	14
272	M	68	2	Ad	IV	kidney cancer	surg	12	0	N	19
273	F	48	0	Ad	IV	Breast cancer	surg+chemo	4	0	N
274	M	75	40	Sq	IIIb	colorectal cancer	surg+chemo	0.5	0	N	2
275	M	69	60	Sq	Iib	rectal cancer	surg	11	0	N
276	M	62	0	Sq	IIIa	Gastric cancer	surg	8	0	N
277	M	70	50	NSCLC	Ia	Gastric cancer	surg+chemo	22	0	N
278	F	55	0	NSCLC	IV	colorectal cancer	surg+chemo	2	0	N
279	M	65	0	Ad	IV	rectal cancer	surg+chemo	5	0	N
280	M	70	40	Ad-Sq	IIIb	Melanoma	surg	5	0	N	20
281	F	77	0	SCLC	II	colorectal cancer	surg+chemo	4	0	N
282	F	57	0	Ad	IIIa	Breast cancer	surg	4	0	N
283	F	66	0	Ad	IV	Breast cancer	surg+chemo+radio		0	N

## Sheet: Control
ID for study	Gender	Age	smoking status(pack-year)	Pathology	stage	Family history	Occupational history	Overal Survival(m)
1	F	55	0	SCLC	IIIb	N	N	16
2	M	58	0	SCLC	Ⅳ	N	N	15
3	F	68	0	Ad	Ⅱa	N	N	12
4	F	73	0	SCLC	Ⅳ	N	N	4
5	M	38	0	Ad-sq	Ⅳ	Lung Cancer	N	4
6	M	58	0	Ad-sq	Ⅳ	N	N	19
7	M	69	50	Ad-sq	Ⅳ	N	N
8	M	72	50	Ad-sq	Ⅳ	N	N	29
9	M	74	50	Ad-sq	Ⅳ	N	N	18
10	M	57	0	PSC	Ⅲb	N	Y	14
11	M	60	50	SCLC	Ⅳ	N	N	4
12	M	72	0	Sq	Ⅰ	N	N
13	M	73	0	Sq	Ⅲa	N	N	12
14	M	73	0	Sq	Ⅰ	N	N	39
15	M	60	50	Sq	Ⅲa	N	N	9
16	M	55	50	Ad	Ⅳ	N	N	11
17	M	62	50	Ad	Ⅳ	N	N	25
18	M	74	50	Ad	Ⅳ	N	N	18
19	M	75	50	Ad	Ⅳ	N	Y	10
20	M	61	50	Ad	Ⅱa	N	N	9
21	M	63	50	Ad	Ⅳ	N	N	6
22	M	74	50	Ad	IV	N	N	27
23	F	61	50	Ad	Ⅳ	N	N	18
24	M	74	50	SCLC	Ⅲb	N	N	24
25	M	81	50	SCLC	Ⅲb	N	N	39
26	M	58	5	Ad	Ⅲb	N	N
27	M	60	5	Ad	Ⅲb	N	N
28	M	50	52.5	Ad	Ⅳ	N	N	4
29	M	65	0	Sq	Ⅲa	Lung Cancer	N	4
30	M	56	60	Ad-sq	Ⅳ	N	N	29
31	M	58	0	Ad-sq	Ⅲb	N	N
32	M	64	0	NSCLC	Ⅲb	N	N	8
33	M	67	0	SCLC	Ⅲb	N	N	23
34	M	58	0	Sq	Ⅱb	N	N	9
35	M	59	0	Sq	Ⅲa	N	N	10
36	M	62	0	Sq	Ⅲa	Lung Cancer	N	27
37	M	62	60	Sq	Ⅲa	N	N	10
38	M	68	60	Sq	Ⅲa	N	N	13
39	M	41	60	Ad	Ⅳ	N	N	26
40	M	49	0	Ad	Ⅲb	N	Y	22
41	M	52	60	Ad	Ⅳ	N	Y	13
42	M	57	60	Ad	Ⅳ	N	N	4
43	M	61	60	Ad	Ⅳ	N	N	9
44	F	65	60	Ad	Ⅳ	N	N	31
45	M	49	0	Ad	Ⅲb	N	N	3
46	F	55	60	Ad	Ⅳ	N	N	25
47	M	53	0	SCLC	Ⅲb	N	N	16
48	M	54	60	SCLC	Ⅳ	N	N	24
49	M	56	60	SCLC	Ⅳ	N	Y	14
50	M	66	0	SCLC	Ⅰ	N	N	59
51	M	72	75	SCLC	Ⅳ	N	N	39
52	M	73	75	Sq	Ⅳ	N	N
53	M	76	75	SCLC	Ⅳ	N	N	20
54	M	65	0	Sq	Ⅲb	N	N	17
55	M	72	80	Ad	Ⅲb	N	N	12
56	M	59	80	SCLC	Ⅳ	N	N	5
57	M	59	90	NSCLC	Ⅱb	N	N	12
58	M	73	90	Sq	Ⅲb	N	Y	13
59	M	78	90	Sq	Ⅲb	N	N	6
60	M	62	0	Sq	Ⅲa	N	N	12
61	M	68	2	Ad	Ⅳ	N	N
62	M	76	2	Ad	Ⅳ	N	N	14
63	M	59	120	SCLC	Ⅳ	N	N	7
64	M	66	120	SCLC	Ⅳ	N	N	8
65	M	64	0	Sq	Ⅲb	N	N	10
66	M	50	2	SCLC	Ⅲb	N	N	6
67	M	60	2	Ad	Ⅳ	N	N	15
68	M	56	4	NSCLC	Ⅲb	N	N	6
69	M	68	0	NSCLC	Ⅲb	N	N
70	M	57	0	NSCLC	Ⅲb	N	N	11
71	F	48	0	SCLC	Ⅳ	N	N	10
72	F	48	0	Sq	Ⅲa	N	N	8
73	M	47	0	Ad	Ⅳ	N	N	7
74	M	61	4	Ad	Ⅳ	N	N	8
75	M	73	4	Ad	Ⅳ	N	N
76	F	73	5	Ad	Ⅰ	N	N	28
77	F	53	5	SCLC	Ⅳ	N	N	11
78	M	57	2	SCLC	Ⅱa	N	Y	10
79	M	61	2	Ad	Ⅳ	N	N	13
80	M	73	6	SCLC	Ⅳ	N	N	8
81	M	50	6	Sq	Ⅲb	N	N	13
82	M	61	6	Ad	Ⅳ	N	N	9
83	M	63	6	SCLC	Ⅳ	N	N
84	M	58	6	NSCLC	IV	N	N	13
85	M	74	8	NSCLC	Ⅰ	N	N	20
86	M	78	8	NSCLC	Ⅱb	N	N	12
87	M	55	8	Sq	Ⅲa	N	N
88	F	72	8	Sq	Ⅲa	N	N	8
89	M	62	8	Sq	Ⅲb	N	N	6
90	M	62	8	Sq	Ⅲb	N	Y	14
91	M	64	8	Sq	Ⅲa	N	N	8
92	M	75	8	Sq	Ⅰ	N	N	12
93	M	55	8	Ad-sq	Ⅳ	N	N	5
94	M	55	8	Ad-sq	Ⅳ	N	N	10
95	M	60	12	Ad-sq	Ⅳ	N	N	1
96	M	48	12	Ad	Ⅲb	N	N	3
97	M	55	12	Ad	Ⅳ	N	N	11
98	M	56	12	Ad	Ⅳ	N	N	35
99	M	57	12	Ad	Ⅳ	N	N	45
100	M	58	12	Ad	Ⅳ	N	N	6
101	M	58	15	Ad	Ⅳ	N	Y	5
102	M	58	15	Ad	Ⅳ	N	N
103	M	59	18	Ad	Ⅲb	N	N	9
104	F	59	20	Ad	Ⅳ	N	N	7
105	M	62	20	Ad	Ⅱa	N	N	17
106	M	65	20	Ad	Ⅳ	N	Y	24
107	M	71	20	Ad	Ⅰ	N	N	7
108	M	62	20	Ad	Ⅳ	N	N	38
109	M	59	20	Ad	Ⅳ	N	N	21
110	M	58	20	SCLC	Ⅲb	N	N	13
111	M	58	22	SCLC	Ⅲb	N	N	17
112	M	58	22	SCLC	Ⅳ	N	N	18
113	M	71	22	SCLC	Ⅲb	N	N	3
114	M	42	24	NSCLC	Ⅲb	N	N	15
115	M	63	30	NSCLC	Ⅲb	N	N	7
116	M	72	40	NSCLC	Ⅲb	N	N
117	M	60	40	SCLC	Ⅰ	N	N	9
118	M	61	30	Sq	Ⅲa	N	N	12
119	F	65	30	SCLC	Ⅳ	N	N	8
120	M	67	30	Sq	Ⅲa	N	N	18
121	M	65	30	Sq	Ⅱb	N	N	14
122	M	76	30	SCLC	Ⅲb	N	N	10
123	M	42	30	Ad	Ⅳ	N	N	7
124	M	52	30	Ad	Ⅳ	N	N	10
125	M	56	30	Ad	Ⅳ	N	Y	6
126	M	56	40	Ad	Ⅲb	N	N	10
127	M	59	40	Ad	Ⅳ	N	N	1
128	M	62	32	Ad	Ⅳ	N	N	14
129	M	63	32	Ad	Ⅰ	N	N	18
130	M	64	32	Ad	Ⅳ	N	N
131	M	67	40	Ad	Ⅳ	N	N	9
132	M	70	40	Ad	Ⅲb	N	N	14
133	F	61	40	Ad	Ⅳ	N	N	17
134	M	80	38	Ad	Ⅲb	N	N	3
135	M	53	40	SCLC	Ⅳ	N	N	7
136	M	74	40	SCLC	Ⅳ	N	N	17
137	M	58	40	SCLC	Ⅳ	N	N	8
138	M	67	40	SCLC	Ⅳ	N	N	11
139	M	55	45	SCLC	Ⅰ	N	N	28
140	M	56	45	SCLC	Ⅲb	N	Y	12
141	M	75	0	Sq	Ⅲa	N	N	19
142	M	66	0	Ad	Ⅳ	N	N	11
143	M	52	0	NSCLC	Ⅱb	N	N
144	M	62	0	LCL	Ⅲb	N	N	7
145	F	62	0	LCL	Ⅰ	N	N	39
146	F	68	0	poor differentiated	Ⅰ	N	N	37
147	M	30	0	NSCLC	Ⅲa	N	N	13
148	M	54	0	NSCLC	Ⅲa	N	Y	9
149	M	67	0	NSCLC	Ⅲa	N	N
150	M	67	0	NSCLC	Ⅲa	N	N	6
151	M	75	0	NSCLC	Ⅲa	N	N	27
152	F	75	0	NSCLC	Ⅲa	Lung Cancer	N	18
153	F	33	0	NSCLC	Ⅲa	N	N	19
154	F	37	0	NSCLC	Ⅲa	N	N	11
155	F	51	0	NSCLC	Ⅲa	N	N	23
156	F	56	0	NSCLC	Ⅲa	N	N	16
157	F	57	0	NSCLC	Ⅲa	N	N	7
158	F	58	0	NSCLC	Ⅲa	N	N	7
159	F	59	0	NSCLC	Ⅲa	N	N	6
160	F	67	0	NSCLC	Ⅰ	N	N
161	F	63	0	NSCLC	Ⅰ	N	N	4
162	F	63	0	NSCLC	Ⅲa	N	N	12
163	F	66	0	NSCLC	Ⅲa	N	N	15
164	F	71	0	NSCLC	Ⅱa	N	N	12
165	F	76	0	NSCLC	Ⅱb	N	N	8
166	M	56	0	SCLC	Ⅰ	N	N	41
167	F	62	0	SCLC	Ⅳ	N	N
168	M	63	0	SCLC	Ⅳ	N	N
169	M	68	0	SCLC	Ⅲb	N	N	5
170	M	71	0	SCLC	Ⅲb	N	N	19
171	M	74	0	SCLC	Ⅳ	N	N	8
172	F	29	0	SCLC	Ⅳ	N	N	15
173	F	57	0	NSCLC	Ⅲa	N	N
174	F	77	0	NSCLC	Ⅱb	N	N
175	M	44	0	SCLC	Ⅲb	N	N	9
176	M	47	0	SCLC	Ⅳ	N	N	14
177	M	49	0	Sq	Ⅲa	N	N
178	M	52	0	Sq	Ⅲa	Lung Cancer	N	24
179	M	67	0	Sq	Ⅲa	N	N	6
180	M	55	0	Sq	Ⅲa	N	Y	4
181	M	55	0	Sq	IV	N	N
182	M	58	0	Sq	Ⅰ	N	N	11
183	M	59	0	Sq	Ⅲa	N	N	3
184	M	60	0	Sq	Ⅲa	N	N	29
185	M	60	0	Sq	Ⅲa	N	N	8
186	M	61	0	Sq	Ⅲa	N	N	16
187	M	62	0	Sq	Ⅲa	N	N	7
188	M	65	0	Sq	IIIa	N	N
189	M	65	0	Sq	Ⅳ	N	N	16
190	M	68	0	Sq	Ⅳ	N	N	48
191	M	72	0	Sq	Ⅳ	N	N	14
192	M	72	0	Sq	Ⅲb	N	N	16
193	M	73	0	Sq	Ⅲb	N	N	9
194	M	73	0	Sq	Ⅱa	N	N
195	F	74	0	Sq	Ⅳ	Lung Cancer	N	6
196	M	76	0	Sq	Ⅳ	N	N	15
197	M	78	0	Sq	Ⅱa	N	N	39
198	M	82	0	Sq	Ⅰ	N	N	7
199	M	50	0	Sq	Ⅱa	N	N	25
200	M	73	0	Sq	Ⅰ	N	N	16
201	F	37	0	Sq	Ⅳ	N	N	18
202	F	48	0	Sq	Ⅰ	N	N	41
203	F	53	0	Sq	Ⅳ	N	N
204	F	64	0	Sq	Ⅲb	N	N	31
205	F	72	0	Sq	Ⅳ	N	N	20
206	F	66	0	Sq	Ⅳ	N	N	6
207	M	59	0	Ad-sq	Ⅳ	N	N	3
208	M	55	0	NSCLC	Ⅰb	Lung Cancer	N	17
209	F	50	0	PSC	Ⅳ	N	N	12
210	F	61	0	PSC	Ⅱa	N	N	11
211	F	68	0	NEC	Ⅳ	N	N	17
212	M	29	0	Ad	Ⅳ	N	N	27
213	M	30	0	Ad	Ⅳ	N	N	12
214	M	42	0	Ad	Ⅳ	N	Y	11
215	M	45	0	Ad	Ⅳ	N	N	7
216	M	46	0	Ad	Ⅳ	N	N	25
217	M	47	0	Ad	Ⅳ	N	N	10
218	M	47	0	Ad	Ⅳ	Other	N	24
219	F	49	0	Ad	Ⅰ	N	N	39
220	M	50	0	Ad	Ⅰ	N	N	29
221	M	54	0	Ad	Ⅲb	N	N	15
222	M	51	0	Ad	Ⅳ	N	N	9
223	M	51	0	Ad	Ⅳ	N	N	13
224	F	54	0	Ad	Ⅳ	N	N	15
225	M	55	0	Ad	Ⅰ	Other	N	16
226	F	56	0	Ad	Ⅳ	N	N	4
227	F	67	0	Ad	Ⅰ	N	N	89
228	M	56	0	Ad	Ⅳ	N	N	12
229	M	57	0	Ad	Ⅳ	N	N	27
230	M	58	0	Ad	Ⅳ	N	N	13
231	M	60	0	Ad	Ⅳ	N	N	19
232	M	65	0	Ad	Ⅳ	N	N	8
233	M	61	0	Ad	Ⅳ	N	N
234	M	62	0	Ad	Ⅰ	N	Y	12
235	M	62	0	Ad	Ⅳ	N	N	15
236	F	62	0	Ad	Ⅳ	N	N	21
237	M	64	0	Ad	Ⅳ	N	N	7
238	M	64	0	Ad	Ⅳ	N	N	19
239	M	64	0	Ad	Ⅰ	N	N	26
240	M	64	0	Ad	Ⅲb	N	N	6
241	F	65	0	Ad	Ⅳ	N	N	4
242	F	65	0	Ad	Ⅳ	Other	N	29
243	F	66	0	Ad	Ⅳ	N	N	18
244	M	68	0	Ad	Ⅳ	N	N	8
245	M	68	0	Ad	Ⅳ	N	N	4
246	M	68	0	Ad	Ⅲb	Other	N	20
247	M	68	0	Ad	Ⅲb	N	N	6
248	M	68	0	Ad	Ⅰ	N	N	8
249	M	70	0	Ad	Ⅳ	N	N	15
250	M	73	0	Ad	Ⅰ	N	N	35
251	M	76	0	Ad	Ⅳ	N	Y	16
252	M	78	0	Ad	Ⅳ	N	N	7
253	M	79	0	Ad	Ⅳ	N	N	7
254	M	79	0	Ad	Ⅳ	N	N	13
255	M	58	0	Ad	Ⅳ	N	N
256	M	59	0	Ad	Ⅳ	N	N	39
257	F	59	0	Ad	Ⅰ	N	N	51
258	F	37	0	Ad	Ⅳ	N	N	5
259	F	45	0	Ad	Ⅲb	N	N	5
260	F	41	0	Ad	Ⅳ	N	N	12
261	F	43	0	Ad	Ⅳ	N	N	12
262	F	45	0	Ad	Ⅳ	N	N	5
263	F	45	0	Ad	Ⅰ	N	N	12
264	F	48	0	Ad	Ⅳ	N	N	14
265	F	48	0	Ad	Ⅳ	N	N	18
266	F	51	0	Ad	Ⅳ	N	N	34
267	F	48	0	Ad	Ⅰ	N	N	10
268	F	52	0	Ad	Ⅳ	N	N	5
269	F	52	0	Ad	Ⅳ	N	N	27
270	F	54	0	Ad	Ⅳ	N	N	9
271	F	58	0	Ad	Ⅳ	N	N	13
272	F	55	0	Ad	Ⅳ	N	N	18
273	F	58	0	Ad	Ⅳ	N	N	8
274	F	56	4	Ad	Ⅳ	N	N	5
275	F	56	2	Ad	Ⅳ	N	N	8
276	F	62	4	Ad	Ⅳ	N	N	18
277	F	57	5	Ad	Ⅳ	N	N	8
278	F	57	4	Ad	Ⅳ	N	N	6
279	F	58	0	Ad	Ⅳ	N	N
280	F	61	0	Ad	Ⅳ	N	N	11
281	F	57	0	Ad	Ⅳ	N	N	26
282	F	58	0	Ad	Ⅳ	N	N	24
283	F	58	0	Ad	Ⅳ	N	N	14
